# Supplementary material for: Polymorphisms in the Mannose-Binding Lectin Gene are Associated with Defective Mannose-Binding Lectin Functional Activity in Crohn’s Disease Patients
Source: Sci Rep. 2016 Jul 12;6:29636. doi: 10.1038/srep29636 (PMC4940739; doi:10.1038/srep29636)
Supplement: Supplementary Information [file srep29636-s2.xls]

## Sheet: IAD56223_124_Designed.bed
track name="IAD56223_124_Design" description="CoveredBases_AmpliSeqID_IAD56223 solution_type=124 AmpliSeq_Version=3.0.1 Workflow=DNA" type=bedDetail db=hg19 color=77,175,74 priority=2
chromosome	start	end	amplicon name	target
chr10	54527890	54528113	AMPL7153402151	MBL2-ex4
chr10	54528113	54528299	AMPL7153402152	MBL2-ex4
chr10	54528920	54529136	AMPL7153196247	MBL2-ex3
chr10	54530377	54530598	AMPL7153196269	MBL2-ex2
chr10	54531174	54531382	AMPL7154066538	MBL2-ex1
chr10	54531381	54531481	AMPL7154066539	MBL2-ex1
chr16	50731126	50731255	AMPL7153075886	NOD2-ex1
chr16	50733371	50733587	AMPL7153076873	NOD2-ex2
chr16	50733540	50733766	AMPL7153203343	NOD2-ex2
chr16	50733765	50733871	AMPL7153067522	NOD2-ex2
chr16	50741705	50741928	AMPL7153068977	NOD2-ex3
chr16	50744432	50744577	AMPL7153076820	NOD2-ex4
chr16	50744577	50744796	AMPL7153068937	NOD2-ex4
chr16	50744796	50744915	AMPL7153068938	NOD2-ex4
chr16	50744915	50745142	AMPL7153068942	NOD2-ex4
chr16	50745137	50745300	AMPL7153068947	NOD2-ex4
chr16	50745299	50745405	AMPL7153067470	NOD2-ex4
chr16	50745390	50745616	AMPL7153068951	NOD2-ex4
chr16	50745608	50745832	AMPL7153068954	NOD2-ex4
chr16	50745786	50745969	AMPL7153068957	NOD2-ex4
chr16	50745915	50746125	AMPL7153068960	NOD2-ex4
chr16	50746125	50746324	AMPL7153076839	NOD2-ex4
chr16	50750473	50750599	AMPL7153127992	NOD2-ex5
chr16	50750759	50750929	AMPL7153076745	NOD2-ex6
chr16	50753760	50753986	AMPL7153068912	NOD2-ex7
chr16	50756468	50756685	AMPL7153068907	NOD2-ex8
chr16	50757148	50757372	AMPL7153068897	NOD2-ex9
chr16	50759352	50759573	AMPL7153076850	NOD2-ex10
chr16	50763662	50763884	AMPL7153068870	NOD2-ex11
chr16	50765586	50765815	AMPL7153068858	NOD2-ex12
chr3	186937785	186937901	AMPL7153511308	MASP1-ex18
chr3	186937901	186938097	AMPL7153511309	MASP1-ex18
chr3	186938816	186938929	AMPL7154244060	MASP1-ex17
chr3	186940838	186941059	AMPL7154244066	MASP1-ex16
chr3	186943004	186943201	AMPL7153511293	MASP1-ex15
chr3	186943201	186943305	AMPL7153563433	MASP1-ex15
chr3	186944145	186944360	AMPL7153511311	MASP1-ex14
chr3	186947481	186947707	AMPL7153511295	MASP1-ex13
chr3	186953430	186953666	AMPL7153511296	MASP1-ex12
chr3	186953659	186953836	AMPL7153511297	MASP1-ex12
chr3	186953832	186953937	AMPL7153509813	MASP1-ex12
chr3	186954013	186954240	AMPL7153511299	MASP1-ex12
chr3	186954239	186954379	AMPL7153511300	MASP1-ex12
chr3	186959209	186959431	AMPL7153511303	MASP1-ex11
chr3	186961270	186961433	AMPL7153511318	MASP1-ex10
chr3	186965016	186965239	AMPL7153511310	MASP1-ex9
chr3	186968023	186968175	AMPL7153511316	MASP1-ex8
chr3	186969337	186969561	AMPL7153511314	MASP1-ex7
chr3	186970868	186971008	AMPL7153511312	MASP1-ex6
chr3	186971008	186971119	AMPL7153511313	MASP1-ex6
chr3	186974432	186974662	AMPL7153511292	MASP1-ex5
chr3	186978484	186978703	AMPL7153511315	MASP1-ex4
chr3	186980314	186980523	AMPL7154244067	MASP1-ex3
chr3	187003548	187003650	AMPL7153562438	MASP1-ex2
chr3	187003650	187003860	AMPL7153563418	MASP1-ex2
chr3	187009287	187009513	AMPL7153511306	MASP1-ex1
